# Supplementary material for: Suppressive Effects of Lactobacillus on Depression through Regulating the Gut Microbiota and Metabolites in C57BL/6J Mice Induced by Ampicillin
Source: Biomedicines. 2023 Apr 1;11(4):1068. doi: 10.3390/biomedicines11041068 (PMC10135704; doi:10.3390/biomedicines11041068)
Supplement: Supplementary file 1 [file biomedicines-11-01068-s001.zip]

Archive with 2 entries (2 files):
- 20220721 supplement Table S1.pdf
- 20221123 supplement Figure S1.pdf
